# Supplementary material for: A Pathogenic Variant Reclassified to the Pseudogene PMS2P1 in a Patient with Suspected Hereditary Cancer
Source: Int J Mol Sci. 2023 Jan 11;24(2):1398. doi: 10.3390/ijms24021398 (PMC9864156; doi:10.3390/ijms24021398)
Supplement: Supplementary file 1 [file ijms-24-01398-s001.zip]

Archive with 3 entries (3 files):
- Supplementary_S1 response.tif
- Supplementary_S2.tif
- Supplementary_S3.tif
